# Supplementary material for: Enhanced Stability and Performance of α-FAPbI3 Photodetectors via Long-Chain n-Heptanoic Acid Passivation
Source: Materials (Basel). 2025 Dec 30;19(1):122. doi: 10.3390/ma19010122 (PMC12787277; doi:10.3390/ma19010122)
Supplement: Supplementary file 1 [file materials-19-00122-s001.zip]

Archive with 1 entries (1 files):
- materials-4056092-supplementary.pdf
